# Supplementary material for: Raman Spectroscopy and Imaging Studies of Human Digestive Tract Cells and Tissues—Impact of Vitamin C and E Supplementation
Source: Molecules. 2022 Dec 24;28(1):137. doi: 10.3390/molecules28010137 (PMC9822473; doi:10.3390/molecules28010137)
Supplement: Supplementary file 1 [file molecules-28-00137-s001.zip]

Archive with 1 entries (1 files):
- molecules-1990927-supplementary.pdf
